# Supplementary material for: Canine paroxysmal dyskinesia—a review
Source: Front Vet Sci. 2024 Jul 18;11:1441332. doi: 10.3389/fvets.2024.1441332 (PMC11308868; doi:10.3389/fvets.2024.1441332)
Supplement: Supplementary file 1 [file Data_Sheet_1.zip]

Archive with 15 entries (15 files):
- VIDEO 1 CKCS.mp4
- VIDEO 2 SCWT.mp4
- VIDEO 3 SHETLAND SHEEPDOG.mp4
- VIDEO 4 MK.mp4
- VIDEO 5 WMR.mp4
- VIDEO 6 ST.mp4
- VIDEO 7 CHINOOK.mp4
- VIDEO 8 JRT.mp4
- VIDEO 9 LR SM.mp4
- VIDEO 10 LR PD.mp4
- VIDEO 11 NWT.mp4
- VIDEO 12 MD.mp4
- VIDEO 13 WT.mp4
- VIDEO 14 PROP.mp4
- VIDEO 15 BT.mp4
