# Supplementary material for: Canine paroxysmal dyskinesia—a review
Source: Front Vet Sci. 2024 Jul 18;11:1441332. doi: 10.3389/fvets.2024.1441332 (PMC11308868; doi:10.3389/fvets.2024.1441332)
Supplement: Supplementary file 2 [file Data_Sheet_2.zip]

Archive with 13 entries (13 files):
- VIDEO 16 GSP.mp4
- VIDEO 17 ALD.mp4
- VIDEO 18 BASJ.mp4
- VIDEO 19 CHI.mp4
- VIDEO 20 CROSS.mp4
- VIDEO 21 HH.mp4
- VIDEO 22 MT.mp4
- VIDEO 23 POM.mp4
- VIDEO 24 PUG.mp4
- VIDEO 25 SSP.mp4
- VIDEO 26 STABIJ.mp4
- VIDEO 27 TH.mp4
- VIDEO 28 YRT.mp4
